# Supplementary material for: Tetra-gel enables superior accuracy in combined super-resolution imaging and expansion microscopy
Source: Sci Rep. 2021 Aug 20;11:16944. doi: 10.1038/s41598-021-96258-y (PMC8379153; doi:10.1038/s41598-021-96258-y)
Supplement: Supplementary file 2 — Supplementary Tables. [file 41598_2021_96258_MOESM2_ESM.xlsx]

## Sheet: Origami staples & labels
Linear origami oligos
Strand ID	Sequence	Notes
4[825]0[812]	TCTCGTCACCCTCACCACGGAATAAGTTATAACCGATATACT	Structure staple
3[308]1[321]	AGTGAGCTAACTGCAGCCTGGGGTGCCTTTGAAGCATAAAGT	Structure staple
0[433]3[433]	TGGGAACCGTCAAACTCATTTTTTAACCGGCCTTCCTGTATT	Structure staple
3[350]1[363]	ACGCCAGGGTTTCAAGGCGATTAAGTTGGTAGGGGGATGTGC	Structure staple
5[504]2[504]	TGAACACGAGAAAGTGTGTAGGTAAAGACTGAACCCTCATAT	Structure staple
3[980]1[993]	CACAAACAAATACAACGATTGGCCTTGACTGGTTGAGGCAGG	Structure staple
3[434]1[447]	CGCATTAAATTTTGTAATATTTTGTTAATCTTTAAATTGTAA	Structure staple
0[265]3[265]	AAGAACGGTTTTGAGAAAATCCTGTTTGAAATCAAAAGAAGT	Structure staple
5[462]2[462]	ATAACATGCCCCAATGTACCCCGGTTGATAATGAACGGTAAT	Structure staple
5[672]2[672]	AGAAGGATTACCAGAGAGCAACACTATCTAGATACATAACGC	Structure staple
0[1021]3[1021]	ACCAGAAATTAGCACCATCTTTTCATAAACCGCCTCCCTCGC	Structure staple
4[363]0[350]	GCTCCCAGTCACGAGAGCCTAATTTGCCCCAGCTGGCGAAGA	Structure staple
2[461]5[461]	CGTAAAACTAGCGTAGAGTCTGGAGCAACTATCAGAGAGAGA	Structure staple
0[517]3[517]	AAAGGGTCCTGAACACCCTGTAATACTTTAAAAATTTTTAAA	Structure staple
1[532]4[532]	AAGCATCAATTCTAATACAGGCAAGGCAATTGAGCTCGCAAA	Structure staple
2[755]5[755]	GAGGCGCAGACGTTCGAAATCCGCGACCTCGCCTGATGTTAG	Structure staple
2[335]5[335]	AGCTCGAATTCGAAATGCCTGCAGGTCGGGCCAGTACGCTAA	Structure staple
5[252]2[252]	GCGGGAGTGGACTCAACAAGAGTCCACTCGTAGCCCGAGATA	Structure staple
5[840]2[840]	CAATAGAGACAACATGATACCGATAGTTACATCAGCTTGCTT	Structure staple
3[476]1[489]	GCCGGAGAGGGTTATCTAGCTGATAAATTATATGATATTCAA	Structure staple
2[293]5[293]	GCGGGGAGAGGCAGACCTGTCGTGCCAGCCGCTTTGCTATTT	Structure staple
4[699]0[686]	TGCGGAACAACATTGAAACGCAATAATAGCTCATTATACCAA	Structure staple
5[630]2[630]	CCCTTTTAGTCAGAATCAGGTCTTTACCGGAACAGTTCAGAA	Structure staple
1[280]4[280]	TGGGTTTGCGTATTAGACGGGCAACAGCATTAGTTCCAGTCG	Structure staple
2[377]5[377]	AGCGCCATTCGCCAGCTTTCCGGCACCGAAGATCGAAATAAA	Structure staple
4[405]0[392]	CAGGGACGACGACAATCCCAATCCAAATGGGATAGGTCACGC	Structure staple
5[378]2[378]	CAGCCATGCGGGCCGCAACTGTTGGGAACAGAAACCAGGCAA	Structure staple
0[853]3[853]	CGACAATAAATTCATCACGTTGAAAATCTTGTATCGGTTTTA	Structure staple
1[238]4[238]	GCGTTCCAGTTTGGCAACGTCAAAGGGCGAACCTCTTCCGAA	Structure staple
5[210]2[210]	GTATTCTCGAGAAATGACGGGGAAAGCCCACCCCCGATTTAG	Structure staple
5[798]2[798]	GAAACGCCACCAACAAAATACGTAATGCGGAAGACTTTTTCA	Structure staple
2[419]5[419]	CAACATTAAATGGCAATAATTCGCGTCTAATAGGAGATTTTT	Structure staple
3[644]1[657]	AATAGTAAAATGTTAGTTTTGCCAGAGGCTAGGCTTTTGCAA	Structure staple
2[881]5[881]	GTAACGATCTAAAGACGCCTGTAGCATTTCACCAGACAAAAG	Structure staple
4[321]0[308]	TTCACATTAATTGCATTTTATCCTGAATACATACGAGCCGTT	Structure staple
1[616]4[616]	CGCATAAATCAAAAAGCAAAGCGGATTGCTATCTTGTCATAA	Structure staple
1[742]4[742]	CCGTCAATCATAAGGATGAACGGTGTACACGCAGTATAAATT	Structure staple
4[951]0[938]	TTACTCCTCAAGAGAAAGGTGAATTATCGCCCCCTGCCTAGT	Structure staple
2[713]5[713]	AAATTGGGCTTGGATAAGGCTTGCCCTGAGCTGCTACCCAAA	Structure staple
2[1007]5[1007]	CTCAGAACCGCCAGGAGCCACCACCGGATCAAAATGTAGCAC	Structure staple
2[545]5[545]	GCTGAAAAGGTGGCCAATAACCTGTTTAATACATTGCTAATA	Structure staple
4[909]0[896]	AGCCCATGTACCGTGATTGAGGGAGGGAGAACCGCCACCCAA	Structure staple
0[685]3[685]	CCCTCGTAACCGAGATTACAGGTAGAAATCAACTAATGCAAT	Structure staple
4[489]0[476]	TTAGCTATTTTTGAGGGAAGCGCATTAGAATCACCATCAAAT	Structure staple
1[406]4[406]	GGTGAGCGAGTAACGGATTGACCGTAATAAGAAACACGCCAT	Structure staple
2[251]5[251]	GGGTTGAGTGTTCCGCAAAATCCCTTATATGGTGGCCGACTT	Structure staple
2[503]5[503]	ATTTTAAATGCAGTTTTCAACGCAAGGATTGCGGGAATTAAC	Structure staple
5[966]2[966]	GAGCCATGTGCCCGAACGGGGTCAGTGCTATTTTGATGATAC	Structure staple
4[573]0[560]	GGACGAGTAGATTTCACAAGAATTGAGTCTAAAGTACGGTTA	Structure staple
1[448]4[448]	ACATGTCAATCATAAAACAGGAAGATTGCCTTTACGTCATTG	Structure staple
1[910]4[910]	CCAGGTGTATCACCAACCGCCACCCTCAAGGTAAATTTGCTC	Structure staple
1[490]4[490]	CCATGCCTGAGTAAGCCGGAGACAGTCAACGGGAGAGAAGCC	Structure staple
4[783]0[770]	TAACAAAGTACAACACATACATAAAGGTGCAAAAGAATACAC	Structure staple
5[924]2[924]	GGAAATTCCCTCAGGTACTCAGGAGGTTGTGTTGATATAAGT	Structure staple
5[420]2[420]	TGTTTAAAAACGGCAACCCGTCGGATTCAAGCCAGCTTTCAT	Structure staple
2[671]5[671]	CAAAAGGAATTAGATAGGAATACCACATGATTCATAGTTACC	Structure staple
4[447]0[434]	CCTTGTTAAATCAGAATGAAAATAGCAGTATAAGCAAATACG	Structure staple
0[769]3[769]	TTTGAAAAGAAAATGGAGATTTGTATCATGCTCCATGTTAAT	Structure staple
3[896]1[909]	GCCCAATAGGAATACATTTTCAGGGATATATCAGAGCCACCA	Structure staple
5[588]2[588]	AGAGCAACAACATGAATTGCTGAATATAGCTGATAAGAGGTC	Structure staple
1[658]4[658]	AACGAGGCATAGTAACGACGATAAAAACCGAACAACAGTTGA	Structure staple
4[1035]0[1022]	CTTATTAGCGTTTGAGGCCGGAAACGTCCCATCGATAGCACC	Structure staple
0[349]3[349]	AATTGTTCTTTCCACGTTGTAAAACGACACTCTAGAGGATTA	Structure staple
5[546]2[546]	TCAGAGAATAAATCCTAATAGTAGTAGCATTTTGGGGCGCGA	Structure staple
1[574]4[574]	CAGGCTTAGAGCTTTTTTAAATATGCAATAAGCCCCAGGTCA	Structure staple
1[700]4[700]	GGAGATGGTTTAATGATTTTAAGAACTGACGGAATCATTCAG	Structure staple
4[741]0[728]	GTATTCATTACCCATAAGACTCCTTATTAGACCAGGCGCAGT	Structure staple
5[882]2[882]	GGCGACATCTGTATTTTCCAGACGTTAGGCCTCATAGTTAGC	Structure staple
3[938]1[951]	TAAGAGGCTGAGTATCTGAAACATGAAATATTTCGGAACCTA	Structure staple
4[237]0[224]	ATTTTGGGGTCGAGCGAGGCGTTTTAGCGAAAAACCGTCTCG	Structure staple
5[1008]2[1008]	CATTACCCCACCACACCACCCTCAGAGCTAAGAGCCGCCACC	Structure staple
3[686]1[699]	AAAACGAACTAAAAAGAAAAATCTACGTATAGTCAGGACGTT	Structure staple
2[923]5[923]	ATAGCCCGGAATCTCCAGGCGGATAAGTGCGGGGTTATTGAC	Structure staple
0[937]3[937]	ACCGCCAATTCATTAAGGATTAGGATTAGCCGTCGAGAGGAT	Structure staple
2[839]5[839]	TCGAGGTGAATTCTAAAGGAGCCTTTAATCCAAAATCACAAT	Structure staple
3[602]1[615]	TTTAATTCGAGCATAGACTTCAAATATCATTAAGAGGAAGCC	Structure staple
2[965]5[965]	AGGAGTGTACTGATCCGTTCCAGTAAGCGCGCAGTCCGACTT	Structure staple
4[615]0[602]	ATTTCAAAGCGAACTGAAATAGCAATAGCATCAAAAAGATGC	Structure staple
3[224]1[237]	CAAATCAAGTTTCGACTACGTGAACCATGGATCAGGGCGATG	Structure staple
5[294]2[294]	TGCACCCACCAGTGGGGCGCCAGGGTGGAAATCGGCCAACGC	Structure staple
1[784]4[784]	ATCATTAAACGGGTCTAAAACGAAAGAGGGCAACAACGAGGG	Structure staple
4[867]0[854]	TAATAATAATTTTTTATGGTTTACCAGCCAACTTTCAACAGC	Structure staple
1[826]4[826]	GGTCTTAAACAGCTACCATCGCCCACGCTATTTTGAAAAGGC	Structure staple
3[812]1[825]	GCTTTTGCGGGACATGCAGGGAGTTAAACATTCGGTCGCTGA	Structure staple
2[797]5[797]	TGAGGAAGTTTCCTAACGGCTACAGAGGCATCGGATATAAAA	Structure staple
2[587]5[587]	ATTTTTGCGGATTTTAGAGAGTACCTTTACTCCAAAATAATA	Structure staple
1[868]4[868]	TGAGTTTTGTCGTCGGGATTTTGCTAAAGCCAAAGTACAAAC	Structure staple
4[657]0[644]	GATTTAGACTGGATAGTAAGCAGATAGCCAAAATAGCGAGGA	Structure staple
4[279]0[266]	GGGCCCCAGCAGGCAGCCTTAAATCAAGTGATTGCCCTTCTA	Structure staple
3[728]1[741]	CAAGAACCGGATGTCATCAAGAGTAATCTTTAGGCTGGCTGA	Structure staple
4[993]0[980]	ACAATCCTCATTAATTAGAGCCAGCAAAGCATTGACAGGATG	Structure staple
4[531]0[518]	TGAAAAACATTATGAAAGTCAGAGGGTAAAGAATTAGCAACA	Structure staple
2[629]5[629]	AACGAGAATGACAATCATTGAATCCCCCCGGAATCACCGAAG	Structure staple
0[601]3[601]	TGTAGCTGAAACAACAGACCGGAAGCAAAATTGCTCCTTTGT	Structure staple
3[560]1[573]	CCAATTCTGCGAATCCATATAACAGTTGATGTCTGGAAGTTT	Structure staple
3[854]1[867]	AAGGAATTGCGACAAATAGAAAGGAACAGCGTTTCAGCGGAG	Structure staple
5[336]2[336]	CGAGCGTATCCGCTTAGCTGTTTCCTGTGGCCCCGGGTACCG	Structure staple
1[364]4[364]	TGCATTCAGGCTGCTCTTCGCTATTACGAGTTACACACTCCA	Structure staple
1[994]4[994]	TCACCCTCAGAGCCCAGAGCCGCCGCCAATCACCACACCGGA	Structure staple
1[322]4[322]	GTTAATCATGGTCACACAATTCCACACACTTACCAGCCAAGC	Structure staple
5[714]2[714]	AGAACTGCTTATGCTTCAACTTTAATCATTAGAACGAGTAGT	Structure staple
1[952]4[952]	TTGTAATAAGTTTTTATAAACAGTTAATACCGTCACTCTGAA	Structure staple
3[392]1[405]	TGCCAGTTTGAGAAGCATCGTAACCGTGGGGTTGGTGTAGAT	Structure staple
5[756]2[756]	CAAACGTGAGGACAGGAACCGAACTGACTTCTTAGCCGGAAC	Structure staple
bio_3[518]1[531]	TAACATTCCTAACTTCTCATATTATCGGTTGTACCGTCTCAGAGCATAAAGTTAATTAAGCAATA	Primary staple with a handle for biotin oligo
bio_3[266]1[279]	TAACATTCCTAACTTCTCATATTCCACGCTGGTTTAAAGAGTTGCAGCAAGATACCGCCTGGCCC	Primary staple with a handle for biotin oligo
bio_3[770]1[783]	TAACATTCCTAACTTCTCATATTACCAAGCGCGAAGCTTGACCCCCAGCGACAACTAAAACACTC	Primary staple with a handle for biotin oligo
bio_3[1022]1[1035]	TAACATTCCTAACTTCTCATATTGCGTTTTCATCGGCTTAGCGTCAGACTGCGGCACCGTAATCA	Primary staple with a handle for biotin oligo
Azide_28nm_0[979]3[979]	/5AzideN/GTAGGTGGTAGAGGAATTAGTAACATTGGGAAAGCCAGAATGGAAAGTCATACATGGCTT	Primary staple with 5' azide for 28-nm spacing
Azide_28nm_0[223]3[223]	/5AzideN/GTAGGTGGTAGAGGAATTAACGTGGAAGAACGGTGCCGTAAAGCACCCCTAAAGGGAGCC	Primary staple with 5' azide for 28-nm spacing
Azide_28nm_0[475]3[475]	/5AzideN/GTAGGTGGTAGAGGAATTCAGAAAAAAAAACAGAGATCTACAAAGGACAAGAGAATCGAT	Primary staple with 5' azide for 28-nm spacing
Azide_28nm_0[727]3[727]	/5AzideN/GTAGGTGGTAGAGGAATTGAATTACGCATGATAATCAACGTAACAAACGAGAAACACCGA	Primary staple with 5' azide for 28-nm spacing
Azide_28nm_0[811]3[811]	/5AzideN/GTAGGTGGTAGAGGAATTACGAAGGAAAGACAGCAGCGAAAGACAGCTTTGAGGACTACC	Primary staple with 5' azide for 28-nm spacing
Azide_28nm_0[643]3[643]	/5AzideN/GTAGGTGGTAGAGGAATTCTATTATTAAGAAAAGCGTCCAATACTGTCAAATGCTTTAGT	Primary staple with 5' azide for 28-nm spacing
Azide_28nm_0[559]3[559]	/5AzideN/GTAGGTGGTAGAGGAATTACATCCAGATAACCAGTTTGACCATTAGGCTATATTTTCATC	Primary staple with 5' azide for 28-nm spacing
Azide_28nm_0[391]3[391]	/5AzideN/GTAGGTGGTAGAGGAATTGATCGGTATTATTTGTATCGGCCTCAGGCTTCTGGTGCCGTC	Primary staple with 5' azide for 28-nm spacing
Azide_28nm_0[307]3[307]	/5AzideN/GTAGGTGGTAGAGGAATTTCTTTTCAGCTACAGTTGCGCTCACTGCCTGCATTAATGATG	Primary staple with 5' azide for 28-nm spacing
Azide_28nm_0[895]3[895]	/5AzideN/GTAGGTGGTAGAGGAATTTGAATTTTTCAACCAACACTGAGTTTCGCCACAGACAGCCAA	Primary staple with 5' azide for 28-nm spacing
Acry_28nm_0[979]3[979]	/5Acryd/GTAGGTGGTAGAGGAATTAGTAACATTGGGAAAGCCAGAATGGAAAGTCATACATGGCTT	Primary staple with 5' acrydite for 28-nm spacing
Acry_28nm_0[223]3[223]	/5Acryd/GTAGGTGGTAGAGGAATTAACGTGGAAGAACGGTGCCGTAAAGCACCCCTAAAGGGAGCC	Primary staple with 5' acrydite for 28-nm spacing
Acry_28nm_0[475]3[475]	/5Acryd/GTAGGTGGTAGAGGAATTCAGAAAAAAAAACAGAGATCTACAAAGGACAAGAGAATCGAT	Primary staple with 5' acrydite for 28-nm spacing
Acry_28nm_0[727]3[727]	/5Acryd/GTAGGTGGTAGAGGAATTGAATTACGCATGATAATCAACGTAACAAACGAGAAACACCGA	Primary staple with 5' acrydite for 28-nm spacing
Acry_28nm_0[811]3[811]	/5Acryd/GTAGGTGGTAGAGGAATTACGAAGGAAAGACAGCAGCGAAAGACAGCTTTGAGGACTACC	Primary staple with 5' acrydite for 28-nm spacing
Acry_28nm_0[643]3[643]	/5Acryd/GTAGGTGGTAGAGGAATTCTATTATTAAGAAAAGCGTCCAATACTGTCAAATGCTTTAGT	Primary staple with 5' acrydite for 28-nm spacing
Acry_28nm_0[559]3[559]	/5Acryd/GTAGGTGGTAGAGGAATTACATCCAGATAACCAGTTTGACCATTAGGCTATATTTTCATC	Primary staple with 5' acrydite for 28-nm spacing
Acry_28nm_0[391]3[391]	/5Acryd/GTAGGTGGTAGAGGAATTGATCGGTATTATTTGTATCGGCCTCAGGCTTCTGGTGCCGTC	Primary staple with 5' acrydite for 28-nm spacing
Acry_28nm_0[307]3[307]	/5Acryd/GTAGGTGGTAGAGGAATTTCTTTTCAGCTACAGTTGCGCTCACTGCCTGCATTAATGATG	Primary staple with 5' acrydite for 28-nm spacing
Acry_28nm_0[895]3[895]	/5Acryd/GTAGGTGGTAGAGGAATTTGAATTTTTCAACCAACACTGAGTTTCGCCACAGACAGCCAA	Primary staple with 5' acrydite for 28-nm spacing
Hl_comp_iCy5	TTCCTCTA/iCy5/CCACCTAC	Secondary oligo with internal Cy5
Hl_comp_5T_th-Acr	/5Acryd/TTTTTTTCCTCTACCACCTACCGAATGCTCT	Secondary oligo with 5T and 5' acrydite
Hl_thrc_iCy5	AGAGCATTCGGTA/iCy5/GGTGGTAGAGGAA	Tertiary oligo with internal Cy5
Hr21_5Bio	/5BiotinTEG/TATGAGAAGTTAGGAATGTTA	Secondary oligo with 5' biotin
LNA_Hl_comp-iCy5	+T+T+C+C+T+C+T+A/iCy5/+C+C+A+C+C+T+A+C	Secondary oligo LNA with internal Cy5
LNA_Hl_comp-5Cy5	/5Cy5/+T+T+C+C+T+C+T+A+C+C+A+C+C+T+A+C	Secondary oligo LNA with 5' Cy5
Rectangular origami oligos
Strand ID	Sequence	Notes
0[143]1[127]	TCTAAAGTTTTGTCGTCTTTCCAGCCGACAA	Structure staple
0[175]0[144]	TCCACAGACAGCCCTCATAGTTAGCGTAACGA	Structure staple
0[239]1[223]	AGGAACCCATGTACCGTAACACTTGATATAA	Structure staple
0[271]1[255]	CCACCCTCATTTTCAGGGATAGCAACCGTACT	Structure staple
0[47]1[31]	AGAAAGGAACAACTAAAGGAATTCAAAAAAA	Structure staple
0[79]1[63]	ACAACTTTCAACAGTTTCAGCGGATGTATCGG	Structure staple
1[160]2[144]	TTAGGATTGGCTGAGACTCCTCAATAACCGAT	Structure staple
1[224]3[223]	GTATAGCAAACAGTTAATGCCCAATCCTCA	Structure staple
1[32]3[31]	AGGCTCCAGAGGCTTTGAGGACACGGGTAA	Structure staple
1[96]3[95]	AAACAGCTTTTTGCGGGATCGTCAACACTAAA	Structure staple
11[256]13[255]	GCCTTAAACCAATCAATAATCGGCACGCGCCT	Structure staple
12[143]11[159]	TTCTACTACGCGAGCTGAAAAGGTTACCGCGC	Structure staple
12[175]10[176]	TTTTATTTAAGCAAATCAGATATTTTTTGT	Structure staple
12[239]10[240]	CTTATCATTCCCGACTTGCGGGAGCCTAATTT	Structure staple
12[271]10[272]	TGTAGAAATCAAGATTAGTTGCTCTTACCA	Structure staple
12[47]10[48]	TAAATCGGGATTCCCAATTCTGCGATATAATG	Structure staple
12[79]10[80]	AAATTAAGTTGACCATTAGATACTTTTGCG	Structure staple
13[128]15[127]	GAGACAGCTAGCTGATAAATTAATTTTTGT	Structure staple
13[160]14[144]	GTAATAAGTTAGGCAGAGGCATTTATGATATT	Structure staple
13[192]15[191]	GTAAAGTAATCGCCATATTTAACAAAACTTTT	Structure staple
13[224]15[223]	ACAACATGCCAACGCTCAACAGTCTTCTGA	Structure staple
13[256]15[255]	GTTTATCAATATGCGTTATACAAACCGACCGT	Structure staple
13[32]15[31]	AACGCAAAATCGATGAACGGTACCGGTTGA	Structure staple
13[64]15[63]	TATATTTTGTCATTGCCTGAGAGTGGAAGATT	Structure staple
13[96]15[95]	TAGGTAAACTATTTTTGAGAGATCAAACGTTA	Structure staple
14[143]13[159]	CAACCGTTTCAAATCACCATCAATTCGAGCCA	Structure staple
14[175]12[176]	CATGTAATAGAATATAAAGTACCAAGCCGT	Structure staple
14[239]12[240]	AGTATAAAGTTCAGCTAATGCAGATGTCTTTC	Structure staple
14[271]12[272]	TTAGTATCACAATAGATAAGTCCACGAGCA	Structure staple
14[47]12[48]	AACAAGAGGGATAAAAATTTTTAGCATAAAGC	Structure staple
14[79]12[80]	GCTATCAGAAATGCAATGCCTGAATTAGCA	Structure staple
15[160]16[144]	ATCGCAAGTATGTAAATGCTGATGATAGGAAC	Structure staple
15[224]17[223]	CCTAAATCAAAATCATAGGTCTAAACAGTA	Structure staple
15[32]17[31]	TAATCAGCGGATTGACCGTAATCGTAACCG	Structure staple
15[96]17[95]	ATATTTTGGCTTTCATCAACATTATCCAGCCA	Structure staple
16[143]15[159]	GCCATCAAGCTCATTTTTTAACCACAAATCCA	Structure staple
16[175]14[176]	TATAACTAACAAAGAACGCGAGAACGCCAA	Structure staple
16[239]14[240]	GAATTTATTTAATGGTTTGAAATATTCTTACC	Structure staple
16[271]14[272]	CTTAGATTTAAGGCGTTAAATAAAGCCTGT	Structure staple
16[47]14[48]	ACAAACGGAAAAGCCCCAAAAACACTGGAGCA	Structure staple
16[79]14[80]	GCGAGTAAAAATATTTAAATTGTTACAAAG	Structure staple
17[160]18[144]	AGAAAACAAAGAAGATGATGAAACAGGCTGCG	Structure staple
17[224]19[223]	CATAAATCTTTGAATACCAAGTGTTAGAAC	Structure staple
17[32]19[31]	TGCATCTTTCCCAGTCACGACGGCCTGCAG	Structure staple
17[96]19[95]	GCTTTCCGATTACGCCAGCTGGCGGCTGTTTC	Structure staple
18[143]17[159]	CAACTGTTGCGCCATTCGCCATTCAAACATCA	Structure staple
18[175]16[176]	CTGAGCAAAAATTAATTACATTTTGGGTTA	Structure staple
18[239]16[240]	CCTGATTGCAATATATGTGAGTGATCAATAGT	Structure staple
18[271]16[272]	CTTTTACAAAATCGTCGCTATTAGCGATAG	Structure staple
18[47]16[48]	CCAGGGTTGCCAGTTTGAGGGGACCCGTGGGA	Structure staple
18[79]16[80]	GATGTGCTTCAGGAAGATCGCACAATGTGA	Structure staple
19[160]20[144]	GCAATTCACATATTCCTGATTATCAAAGTGTA	Structure staple
19[224]21[223]	CTACCATAGTTTGAGTAACATTTAAAATAT	Structure staple
19[32]21[31]	GTCGACTTCGGCCAACGCGCGGGGTTTTTC	Structure staple
19[96]21[95]	CTGTGTGATTGCGTTGCGCTCACTAGAGTTGC	Structure staple
4[239]2[240]	GCCTCCCTCAGAATGGAAAGCGCAGTAACAGT	Structure staple
4[175]2[176]	CACCAGAAAGGTTGAGGCAGGTCATGAAAG	Structure staple
4[47]2[48]	GACCAACTAATGCCACTACGAAGGGGGTAGCA	Structure staple
20[239]18[240]	ATTTTAAAATCAAAATTATTTGCACGGATTCG	Structure staple
20[175]18[176]	ATTATCATTCAATATAATCCTGACAATTAC	Structure staple
20[47]18[48]	TTAATGAACTAGAGGATCCCCGGGGGGTAACG	Structure staple
5[160]6[144]	GCAAGGCCTCACCAGTAGCACCATGGGCTTGA	Structure staple
8[239]6[240]	AAGTAAGCAGACACCACGGAATAATATTGACG	Structure staple
8[175]6[176]	ATACCCAACAGTATGTTAGCAAATTAGAGC	Structure staple
8[79]6[80]	AATACTGCCCAAAAGGAATTACGTGGCTCA	Structure staple
9[160]10[144]	AGAGAGAAAAAAATGAAAATAGCAAGCAAACT	Structure staple
20[79]18[80	TTCCAGTCGTAATCATGGTCATAAAAGGGG	Structure staple
7[120]9[127]	CGTTTACCAGACGACAAAGAAGTTTTGCCATAATTCGA	Structure staple
7[96]9[95]	TAAGAGCAAATGTTTAGACTGGATAGGAAGCC	Structure staple
7[56]9[63]	ATGCAGATACATAACGGGAATCGTCATAAATAAAGCAAAG	Structure staple
9[128]11[127]	GCTTCAATCAGGATTAGAGAGTTATTTTCA	Structure staple
9[96]11[95]	CGAAAGACTTTGATAAGAGGTCATATTTCGCA	Structure staple
9[64]11[63]	CGGATTGCAGAGCTTAATTGCTGAAACGAGTA	Structure staple
10[79]8[80]	GATGGCTTATCAAAAAGATTAAGAGCGTCC	Structure staple
10[47]8[48]	CTGTAGCTTGACTATTATAGTCAGTTCATTGA	Structure staple
11[128]13[127]	TTTGGGGATAGTAGTAGCATTAAAAGGCCG	Structure staple
11[96]13[95]	AATGGTCAACAGGCAAGGCAAAGAGTAATGTG	Structure staple
11[64]13[63]	GATTTAGTCAATAAAGCCTCAGAGAACCCTCA	Structure staple
2[79]0[80]	CAGCGAAACTTGCTTTCGAGGTGTTGCTAA	Structure staple
7[160]8[144]	TTATTACGAAGAACTGGCATGATTGCGAGAGG	Structure staple
10[271]8[272]	ACGCTAACACCCACAAGAATTGAAAATAGC	Structure staple
2[271]0[272]	GTTTTAACTTAGTACCGCCACCCAGAGCCA	Structure staple
3[160]4[144]	TTGACAGGCCACCACCAGAGCCGCGATTTGTA	Structure staple
6[79]4[80]	TTATACCACCAAATCAACGTAACGAACGAG	Structure staple
6[271]4[272]	ACCGATTGTCGGCATTTTCGGTCATAATCA	Structure staple
22[79]20[80]	TGGAACAACCGCCTGGCCCTGAGGCCCGCT	Structure staple
22[271]20[272]	CAGAAGATTAGATAATACATTTGTCGACAA	Structure staple
11[160]12[144]	CCAATAGCTCATCGTAGGAATCATGGCATCAA	Structure staple
21[224]23[223]	CTTTAGGGCCTGCAACAGTGCCAATACGTG	Structure staple
21[32]23[31]	TTTTCACTCAAAGGGCGAAAAACCATCACC	Structure staple
3[32]5[31]	AATACGTTTGAAAGAGGACAGACTGACCTT	Structure staple
3[96]5[95]	ACACTCATCCATGTTACTTAGCCGAAAGCTGC	Structure staple
5[32]7[31]	CATCAAGTAAAACGAACTAACGAGTTGAGA	Structure staple
5[96]7[95]	TCATTCAGATGCGATTTTAAGAACAGGCATAG	Structure staple
7[32]9[31]	TTTAGGACAAATGCTTTAAACAATCAGGTC	Structure staple
9[32]11[31]	TTTACCCCAACATGTTTTAAATTTCCATAT	Structure staple
20[79]18[80]	TTCCAGTCGTAATCATGGTCATAAAAGGGG	Structure staple
4[271]2[272]	AAATCACCTTCCAGTAAGCGTCAGTAATAA	Structure staple
8[271]6[272]	AATAGCTATCAATAGAAAATTCAACATTCA	Structure staple
6[143]5[159]	GATGGTTTGAACGAGTAGTAAATTTACCATTA	Structure staple
6[175]4[176]	CAGCAAAAGGAAACGTCACCAATGAGCCGC	Structure staple
8[143]7[159]	CTTTTGCAGATAAAAACCAAAATAAAGACTCC	Structure staple
9[192]11[191]	TTAGACGGCCAAATAAGAAACGATAGAAGGCT	Structure staple
10[143]9[159]	CCAACAGGAGCGAACCAGACCGGAGCCTTTAC	Structure staple
11[192]13[191]	TATCCGGTCTCATCGAGAACAAGCGACAAAAG	Structure staple
3[224]5[223]	TTAAAGCCAGAGCCGCCACCCTCGACAGAA	Structure staple
9[224]11[223]	AAAGTCACAAAATAAACAGCCAGCGTTTTA	Structure staple
2[143]1[159]	ATATTCGGAACCATCGCCCACGCAGAGAAGGA	Structure staple
2[175]0[176]	TATTAAGAAGCGGGGTTTTGCTCGTAGCAT	Structure staple
2[239]0[240]	GCCCGTATCCGGAATAGGTGTATCAGCCCAAT	Structure staple
2[47]0[48]	ACGGCTACAAAAGGAGCCTTTAATGTGAGAAT	Structure staple
20[143]19[159]	AAGCCTGGTACGAGCCGGAAGCATAGATGATG	Structure staple
20[271]18[272]	CTCGTATTAGAAATTGCGTAGATACAGTAC	Structure staple
21[120]23[127]	CCCAGCAGGCGAAAAATCCCTTATAAATCAAGCCGGCG	Structure staple
21[160]22[144]	TCAATATCGAACCTCAAATATCAATTCCGAAA	Structure staple
21[184]23[191]	TCAACAGTTGAAAGGAGCAAATGAAAAATCTAGAGATAGA	Structure staple
21[248]23[255]	AGATTAGAGCCGTCAAAAAACAGAGGTGAGGCCTATTAGT	Structure staple
21[56]23[63]	AGCTGATTGCCCTTCAGAGTCCACTATTAAAGGGTGCCGT	Structure staple
21[96]23[95]	AGCAAGCGTAGGGTTGAGTGTTGTAGGGAGCC	Structure staple
22[143]21[159]	TCGGCAAATCCTGTTTGATGGTGGACCCTCAA	Structure staple
22[175]20[176]	ACCTTGCTTGGTCAGTTGGCAAAGAGCGGA	Structure staple
22[239]20[240]	TTAACACCAGCACTAACAACTAATCGTTATTA	Structure staple
22[47]20[48]	CTCCAACGCAGTGAGACGGGCAACCAGCTGCA	Structure staple
23[128]23[159]	AACGTGGCGAGAAAGGAAGGGAAACCAGTAA	Structure staple
23[160]22[176]	TAAAAGGGACATTCTGGCCAACAAAGCATC	Structure staple
23[192]22[208]	ACCCTTCTGACCTGAAAGCGTAAGACGCTGAG	Structure staple
23[224]22[240]	GCACAGACAATATTTTTGAATGGGGTCAGTA	Structure staple
23[256]22[272]	CTTTAATGCGCGAACTGATAGCCCCACCAG	Structure staple
23[32]22[48]	CAAATCAAGTTTTTTGGGGTCGAAACGTGGA	Structure staple
23[64]22[80]	AAAGCACTAAATCGGAACCCTAATCCAGTT	Structure staple
23[96]22[112]	CCCGATTTAGAGCTTGACGGGGAAAAAGAATA	Structure staple
4[143]3[159]	TCATCGCCAACAAAGTACAACGGACGCCAGCA	Structure staple
4[79]2[80]	GCGCAGACAAGAGGCAAAAGAATCCCTCAG	Structure staple
5[224]7[223]	TCAAGTTTCATTAAAGGTGAATATAAAAGA	Structure staple
6[239]4[240]	GAAATTATTGCCTTTAGCGTCAGACCGGAACC	Structure staple
6[47]4[48]	TACGTTAAAGTAATCTTGACAAGAACCGAACT	Structure staple
7[184]9[191]	CGTAGAAAATACATACCGAGGAAACGCAATAAGAAGCGCA	Structure staple
7[224]9[223]	AACGCAAAGATAGCCGAACAAACCCTGAAC	Structure staple
7[248]9[255]	GTTTATTTTGTCACAATCTTACCGAAGCCCTTTAATATCA	Structure staple
8[47]6[48]	ATCCCCCTATACCACATTCAACTAGAAAAATC	Structure staple
8[79]6[80]	AATACTGCCCAAAAGGAATTACGTGGCTCA	Structure staple
10[143]9[159]	CCAACAGGAGCGAACCAGACCGGAGCCTTTAC	Structure staple
10[175]8[176]	TTAACGTCTAACATAAAAACAGGTAACGGA	Structure staple
10[239]8[240]	GCCAGTTAGAGGGTAATTGAGCGCTTTAAGAA	Structure staple
10[271]8[272]	ACGCTAACACCCACAAGAATTGAAAATAGC	Structure staple
10[47]8[48]	CTGTAGCTTGACTATTATAGTCAGTTCATTGA	Structure staple
10[79]8[80]	GATGGCTTATCAAAAAGATTAAGAGCGTCC	Structure staple
11[128]13[127]	TTTGGGGATAGTAGTAGCATTAAAAGGCCG	Structure staple
11[160]12[144]	CCAATAGCTCATCGTAGGAATCATGGCATCAA	Structure staple
11[192]13[191]	TATCCGGTCTCATCGAGAACAAGCGACAAAAG	Structure staple
11[224]13[223]	GCGAACCTCCAAGAACGGGTATGACAATAA	Structure staple
11[32]13[31]	AACAGTTTTGTACCAAAAACATTTTATTTC	Structure staple
11[64]13[63]	GATTTAGTCAATAAAGCCTCAGAGAACCCTCA	Structure staple
11[96]13[95]	AATGGTCAACAGGCAAGGCAAAGAGTAATGTG	Structure staple
8[143]7[159]	CTTTTGCAGATAAAAACCAAAATAAAGACTCC	Structure staple
8[175]6[176]	ATACCCAACAGTATGTTAGCAAATTAGAGC	Structure staple
8[239]6[240]	AAGTAAGCAGACACCACGGAATAATATTGACG	Structure staple
8[271]6[272]	AATAGCTATCAATAGAAAATTCAACATTCA	Structure staple
9[128]11[127]	GCTTCAATCAGGATTAGAGAGTTATTTTCA	Structure staple
9[160]10[144]	AGAGAGAAAAAAATGAAAATAGCAAGCAAACT	Structure staple
9[192]11[191]	TTAGACGGCCAAATAAGAAACGATAGAAGGCT	Structure staple
9[224]11[223]	AAAGTCACAAAATAAACAGCCAGCGTTTTA	Structure staple
9[256]11[255]	GAGAGATAGAGCGTCTTTCCAGAGGTTTTGAA	Structure staple
9[32]11[31]	TTTACCCCAACATGTTTTAAATTTCCATAT	Structure staple
9[64]11[63]	CGGATTGCAGAGCTTAATTGCTGAAACGAGTA	Structure staple
9[96]11[95]	CGAAAGACTTTGATAAGAGGTCATATTTCGCA	Structure staple
1[64]4[64]	TTTATCAGGACAGCATCGGAACGACACCAACCTAAAACGAGGTCAATC	Structure staple
1[128]4[128]	TGACAACTCGCTGAGGCTTGCATTATACCAAGCGCGATGATAAA	Structure staple
1[192]4[192]	GCGGATAACCTATTATTCTGAAACAGACGATTGGCCTTGAAGAGCCAC	Structure staple
1[256]4[256]	CAGGAGGTGGGGTCAGTGCCTTGAGTCTCTGAATTTACCGGGAACCAG	Structure staple
15[64]18[64]	GTATAAGCCAACCCGTCGGATTCTGACGACAGTATCGGCCGCAAGGCG	Structure staple
15[128]18[128]	TAAATCAAAATAATTCGCGTCTCGGAAACCAGGCAAAGGGAAGG	Structure staple
15[192]18[192]	TCAAATATAACCTCCGGCTTAGGTAACAATTTCATTTGAAGGCGAATT	Structure staple
15[256]18[256]	GTGATAAAAAGACGCTGAGAAGAGATAACCTTGCTTCTGTTCGGGAGA	Structure staple
bio_4[63]6[56]	/5BiotinTEG/TTTTATAAGGGAACCGGATATTCATTACGTCAGGACGTTGGGAA	Primary staple with 5' biotin
bio_4[127]6[120]	/5BiotinTEG/TTTTTTGTGTCGTGACGAGAAACACCAAATTTCAACTTTAAT	Primary staple with 5' biotin
bio_4[191]6[184]	/5BiotinTEG/TTTTCACCCTCAGAAACCATCGATAGCATTGAGCCATTTGGGAA	Primary staple with 5' biotin
bio_4[255]6[248]	/5BiotinTEG/TTTTAGCCACCACTGTAGCGCGTTTTCAAGGGAGGGAAGGTAAA	Primary staple with 5' biotin
bio_18[63]20[56]	/5BiotinTEG/TTTTATTAAGTTTACCGAGCTCGAATTCGGGAAACCTGTCGTGC	Primary staple with 5' biotin
bio_18[127]20[120]	/5BiotinTEG/TTTTGCGATCGGCAATTCCACACAACAGGTGCCTAATGAGTG	Primary staple with 5' biotin
bio_18[191]20[184]	/5BiotinTEG/TTTTATTCATTTTTGTTTGGATTATACTAAGAAACCACCAGAAG	Primary staple with 5' biotin
bio_18[255]20[248]	/5BiotinTEG/TTTTAACAATAACGTAAAACAGAAATAAAAATCCTTTGCCCGAA	Primary staple with 5' biotin
Azide_11nm_0[111]1[95]	/5AzideN/GTAGGTGGTAGAGGAATTTAAATGAATTTTCTGTATGGGATTAATTTCTT	Primary staple with 5' azide for 11-nm spacing
Azide_11nm_0[207]1[191]	/5AzideN/GTAGGTGGTAGAGGAATTTCACCAGTACAAACTACAACGCCTAGTACCAG	Primary staple with 5' azide for 11-nm spacing
Azide_11nm_12[111]10[112]	/5AzideN/GTAGGTGGTAGAGGAATTTAAATCATATAACCTGTTTAGCTAACCTTTAA	Primary staple with 5' azide for 11-nm spacing
Azide_11nm_12[207]10[208]	/5AzideN/GTAGGTGGTAGAGGAATTGTACCGCAATTCTAAGAACGCGAGTATTATTT	Primary staple with 5' azide for 11-nm spacing
Azide_11nm_4[207]2[208]	/5AzideN/GTAGGTGGTAGAGGAATTCCACCCTCTATTCACAAACAAATACCTGCCTA	Primary staple with 5' azide for 11-nm spacing
Azide_11nm_16[111]14[112]	/5AzideN/GTAGGTGGTAGAGGAATTTGTAGCCATTAAAATTCGCATTAAATGCCGGA	Primary staple with 5' azide for 11-nm spacing
Azide_11nm_16[207]14[208]	/5AzideN/GTAGGTGGTAGAGGAATTACCTTTTTATTTTAGTTAATTTCATAGGGCTT	Primary staple with 5' azide for 11-nm spacing
Azide_11nm_4[111]2[112]	/5AzideN/GTAGGTGGTAGAGGAATTGACCTGCTCTTTGACCCCCAGCGAGGGAGTTA	Primary staple with 5' azide for 11-nm spacing
Azide_11nm_20[111]18[112]	/5AzideN/GTAGGTGGTAGAGGAATTCACATTAAAATTGTTATCCGCTCATGCGGGCC	Primary staple with 5' azide for 11-nm spacing
Azide_11nm_8[207]6[208]	/5AzideN/GTAGGTGGTAGAGGAATTAAGGAAACATAAAGGTGGCAACATTATCACCG	Primary staple with 5' azide for 11-nm spacing
Azide_11nm_8[111]6[112]	/5AzideN/GTAGGTGGTAGAGGAATTAATAGTAAACACTATCATAACCCTCATTGTGA	Primary staple with 5' azide for 11-nm spacing
Azide_11nm_20[207]18[208]	/5AzideN/GTAGGTGGTAGAGGAATTGCGGAACATCTGAATAATGGAAGGTACAAAAT	Primary staple with 5' azide for 11-nm spacing
